# Supplementary material for: Advancing Early Warning Systems for Malaria: Progress, challenges, and future directions - A scoping review
Source: PLOS Glob Public Health. 2025 May 14;5(5):e0003751. doi: 10.1371/journal.pgph.0003751 (PMC12077768; doi:10.1371/journal.pgph.0003751)
Supplement: S1 Table — (CSV) [file pgph.0003751.s001.csv]

key	title	year	author	doi	country	Location	Actual location	Aim of EWS	Aim of EWS (Summarised)	Transmission setting	Populaton	Study design	outcome	Data Source	Resolution	Model type	Sub type	Model Name(s)	Uncetainity of predictions presented	Covariates	Data Period	Forecasting period	Prediction time	EWS charecteristic	challenges	Methods for assessing perfomance	Accuracy of Modelleing( to Include the parameters if possible)	Detections of outbreaks	Definition of outbreaks	Other comments	incoporated into practive
rayyan-537617953	Time series analysis of malaria in Afghanistan: using ARIMA models to predict future trends in incidence.	2016	Anwar	10.1186/s12936-016-1602-1	Afghanistan	Multiple	Multiple	To develop a forecasting model to predict malaria cases in Afghanistan using the Seasonal Autoregressive Integrated Moving Average (SARIMA) time series approach	Predict malaria using SARIMA	Seasonal transmission	all ages	Retrospective data	Malaria case	Ministry of Public Health monthly reports from January 2005 to September 2015	Monthly	Statistical	Time series	SARIMA, SARIMAX	Yes	Rainfal, NDVI,EVI,NDWI	Jan 2005 -Sept 2015	not specified	56 months		Over and under predictions in certain months	autocorellation function, AICs, RMSE,Adjusted R2		Not done	Not specified	good for predicting seasonal pattern. Under prediction in 2014	no
rayyan-537617610	Predicting malaria epidemics in Burkina Faso with machine learning.	2021	Harvey	10.1371/journal.pone.0253302	Bukin Faso	Multiple	country wide	develop a predictive tool for malaria patterns	Develop malaria pattern prediction	High during rainy seasons	under 5 children	Retrospective data	Malaria case	Confirmed diagnosis of malaria from the integrated e-Diagnostic Approach (IeDA,database for children younger than 5 years from 2010	Weekly	Machine Learning	Supervised Learning	Machine Learning(Gaussian Processes and Random Forest Regressors)	No	Not included	before 01 May 2020 and aftt	13 weeks after 1 May 2020	13 weeks		Only using infant data. Data qauality concerns	two tailed precicion	two tailed precicion	Done	the point at which the instantaneous case rate rises above the five-year mean for that period of year plus two standard deviations.	incoporated in to routine practice as part of the intergrated e diagnostics approach	Yes at distrcict level
rayyan-537617572	Data-driven malaria prevalence prediction in large densely populated urban holoendemic sub-Saharan West Africa.	2020	Brown	10.1038/s41598-020-72575-6	Nigeria	Ibadan	Ibadan	esigned, developed and validated a malaria prevalence predictive system using supervised machine learning on a unique 22-year large quality-controlled and prospectively collected malaria dataset that encapsulates a snapshot of the burden of P. falciparum malaria in the large densely-populated city of Ibadan, Nigeria.	Develop ML-based predictive system	Year round	All ages	retrospective data review	malaria prevalence	routine hospital data	monthly	Machine Learning	Supervised Learning	Supervised Machine learning using Generalized Linear Models (GLM), Ensemble Methods (EM) and Support Vector Machines (SVM)		Demographics, temperature, rainfall	1996-2017	1 month	1 month	Machine learning	Not reported	MAE, MSE	good predicictability	Not done	Not specified	no	Not specified
rayyan-537617622	A novel model for malaria prediction based on ensemble algorithms.	2019	Wang	10.1371/journal.pone.0226910	China	IbadYunnan Provincean	Yunnan Province	To develop a forecasting model to predict malaria cases in Yunnan Province using the Seasonal Autoregressive Integrated Moving Average (SARIMA) time series	Predict malaria using SARIMA	Provinces with malaria epidemics	all ages	retrospective review of data	Malaria case	Malaria data in Yunnan Province from 2011 to 2017.	monthy	Statistical	Time series	ARIMA, STL+ARIMA, BP-ANN and LSTM network models	No	temperature, relative humidity, air pressure, vapor pressure, moisture level, wind velocity, precipitation, sunshine duration, and days with daily precipitation	2011 - 2017	2011 - 2017	2011 - 2017		2007 TO 2017 had a lot of fluctuations therefore affecting the model	RMSE, MASE, MAD	good predicictability	Not done	Not specified		Not specified
rayyan-537617710	Forecasting Malaria Morbidity to 2036 Based on Geo-Climatic Factors in the Democratic Republic of Congo.	2022	Panzi	10.3390/ijerph191912271	Democratic Republic of Congo	Multiple	Multiple	To develop a forecasting model to predict malaria cases in the Democratic Republic of Congo using geo-climatic factors	Forecast malaria using geo-climate	Stable, 8-12 months per year, higher in north and center	all ages	retrospective review of data	Malaria case	Database of the Epidemiological Surveillance Directorate including all malaria cases registered in the surveillance system based on positive blood test results, either by microscopy or by a rapid diagnostic test for malaria, was used to estimate malaria morbidity and mortality by province of the DRC from 2001 to 2019.	Monthly	Statistical	Time series, Multimodel	The Box-Jenkins SARIMA (the combination of several forecasting models (ETS, ARIMA, STL-ETS, NNAR, and TBATS)	Yes	Rainfall and temperature trends,humidity, wind speed	2001 - 2019	2001 - 2036	2001 - 2036	Useful tool for developing an early warning system that integrates monitoring of rainfall and temperature trends and early detection of anomalies in weather patterns	Not reported	MASE,ACF,The Box-Pierce test	good predicictability	Not done	Not specified	No	Not specified
rayyan-537617863	El Ni?±o-based malaria epidemic warning for Oromia, Ethiopia, from August 2016 to July 2017.	2016	Bouma	10.1111/tmi.12776	Ethiopia	Oromia	Oromia	To provide a warning for an epidemic risk for all East African highlands with around 150 million people	Epidemic risk warning for East Africa	Unstable, heterogeneous	all ages	retrospective review of data	Malaria case	Confirmed cases of malaria between 1982 and 2005	Monthly	Statistical	Regression	Linear regression	No	Sea surface temperature over the Pacific and Indian Oceans	1982-2005	1982-2005	August 2016 and July 2017	Elnino based	Not reported	R Squared	good predicictability	Not done	Not specified	No	Not specified
rayyan-537618705	El Ni?±o Southern Oscillation as an early warning tool for malaria outbreaks in India.	2017	Dhiman	10.1186/s12936-017-1779-y	India	Multiple	Multiple	To find out the relationship between El Niño, Indian Summer Monsoon Rainfall (ISMR), and intra-annual variability in malaria cases in India	El Ni?±o and monsoon impact study	Perennial	all ages	retrospective review of data	Malaria case	Central Bureau of Health Intelligence (CBHI [21] for years 1994–2010, and for years 2011–2015, malaria data was downloaded from National Vector Borne Disease Control Programme (NVBDCP)	Monthly	Statistical	Correlation	Correlation coefficients	No	Monthly Oceanic Nino Index (ONI)	1994-2015	1994-2015	0	Elnino based	Not reported	Not specifed	good correlations with Elnino	Not done	Not specified	No	Not specified
rayyan-537621918	Forecasting malaria cases using climatic factors in delhi, India: a time series analysis.	2014	Kumar	10.1155/2014/482851	India	Delhi	Dehli	developing a temporal model for forecasting malaria cases using climatic factors such as rainfall, relative humidity, and mean maximum temperature as predictors in Delhi, India.	Climate-based forecasting model	Perennial	all ages	retrospective review of data	Malaria case	January 2006 to December 2013	Monthly	Statistical	Time series	ARIMA	No	Rainfall, Tempereture, Wind Speed,Humidity	January 2006 to December 2013	2008-2015	4 years	Times seris	Not reported	R Squared, ACF	good predicictability	Not done	Not specified	no	Not specified
rayyan-537617549	Determining suitable machine learning classifier technique for prediction of malaria incidents attributed to climate of Odisha.	2021	Mohapatra	10.1080/09603123.2021.1905782	India	Odisha	Odisha	The study has evaluated the efficiency of the machine learning algorithms to identify a suitable method that will assit in predicting malaria incidents in future. Further, the findings would also encourage better utilization of climate forecasts to predict potential malaria risk.	Evaluate ML for malaria prediction	Perennial	all ages	retrospective review of data	Malaria case	Monthly malaria incident datasets at block level collected from the Directorate of Public Health Services, Government of Odisha from 2002 to 2017.	Monthly	Machine Learning	General Machine Learning	Waikato Environment for Knowledge Analysis (WEKA)	No	Rainfall, Tempereture,Humidity, Topography	2002-2017	2002-2017	2002-2017	Machine learning	results only apply for the corvariates used	e Root Mean Square Error (RMSE), the accuracy, the kappa, and the Receiver Operating Characteristics (ROC) value	good predicictability	Not done	Not specified	no	Not specified
rayyan-537620818	Climate based malaria forecasting system for Andhra Pradesh, India.	2020	Mopuri	10.1007/s12639-020-01216-6	India	Pradesh	Pradesh	Use of multi step polynomial regression and seasonal autoregressive integrated moving average (SARIMA) models to forecast the malaria cases in the study area.	Forecast malaria with regression/SARIMA	Perennial	all ages	retrospective review of data	Malaria case	Monthly malaria case data by mandal wise and PHC wise from the National Vector Borne Disease Control Programme (NVBDCP), Visakhapatnam from January 2001 to December 2016.		Statistical	Time series	SARIMA	No	rainfall, Tempereture,NDVI	2002-2014	2015-2017	2 year	Times seris	Not reported	RMSE, MAPE, MAE, R2 and AIC	good predicictability	Not done	Not specified	could not download this paper	Not specified
rayyan-537620189	Predictability of epidemic malaria under non-stationary conditions with process-based models combining epidemiological updates and climate variability.	2015	Roy	10.1186/s12936-015-0937-3	India	district of Kutch in the state of Gujarat, and for those of Barmer, Bikaner and Jaisalmer in the state of Rajasthan	district of Kutch in the state of Gujarat, and for those of Barmer, Bikaner and Jaisalmer in the state of Rajasthan	Two issues are investigated regarding model prediction in the context of non-stationary transmission dynamics (1) distinguishing between the respective roles of (inter-annual) climate variability and intervention methods in generating these non-stationarities, in particular the recent declining trends in incidence; and (2) improving predictability in the presence of such shifting conditions	Model prediction in dynamic transmission	Perennial	all ages	Process modelling	Malaria case	Routine data from the he National Institute of Malaria Research (in India)	Monthly	Statistical	Process	Process model/ Transmission Model	Yes	Rainfall, population	1986-2011	1986-2011	1986-2011	Process model	Comnbine methods	accuracy , R Squared	good predicictability	Done	One can then assess the model’s skill as a binary classifier predicting whether or not a large outbreak would occur in a given year, for each of the future years (post-2004), in terms of the probability p exceeding a threshold ? (e.g., p > ? = 0.5), and then compare the resulting predicted outbreaks with the observed ones in the data		Not specified
rayyan-537617550	Predicting the impact of climate change on the re-emergence of malaria cases in China using LSTMSeq2Seq deep learning model: a modelling and prediction analysis study.	2022	Kamana	10.1136/bmjopen-2021-053922	China	Multiple	Oromia region	To forecast malaria risk for the period August 2016- July 2017	Forecast malaria risk for period	Elimination phase, residual transmission in border regions	all ages	Retrospective data	Malaria case	Malaria cases from 2004 to 2016 were obtained from the Chinese centre for disease control and prevention	Monthly	Machine Learning	Neural Networks	long short-term memory sequence-to-sequence	No	tempereture	2004 - 2016	2004 - 2016	6 years		hard for a typical machine learning model to predict long-term dependencies, The LSTMSeq2Seq takes more time for training	RMSE , MAE	prediction accuracy of 87.3%.	Not done	Not specified	Was able to predict all the four types of plasmodium	Not specified
rayyan-537622469	Google Search Trends Predicting Disease Outbreaks: An Analysis from India.	2018	Verma	10.4258/hir.2018.24.4.300	India	Multiple	Multiple	to assess temporal correlation between Google Trends and Integrated Disease Surveillance Programme (IDSP) data and to determine the feasibility of using Google Trends for the prediction of outbreaks or epidemics.	Use Google Trends for outbreak prediction	Perennial	all ages	crossection	Malaria, dengue, chikungunya, enteric fever	google search	Weekly	Statistical	Regression	Lineal model, Correlation coefficients	No	Not included	2016	2016	good for. Predicting up to 3 weeks		language an issues, the search may have not captured searches in other languages	coretation	good predicictability within 3 weeks	Done	Not specified		Not specified
rayyan-537618363	Early warning signals of malaria resurgence in Kericho, Kenya.	2020	Harris	10.1098/rsbl.2019.0713	Kenya	Kericho	Kericho	To test the theory of critical slowing down in predicting malaria epidemics	Test theory of epidemics prediction	Regional variation, high in Lake endemic region	all ages	retrospective review of data	malaria case	Hospital provided case numbers based on stained blood smears from patients with suspected malaria from 1965-2002 in a tea plantation		Statistical	Dynamic System	Theory of critical slowing down	No	Not included	1965-2002	1981-1993	12 years	uses 10 summary statistics that approach criticality before an outbreak	can be tested in a closed system	Not specified	good predicictability	Done	when a spike in the number of cases exceeded all prior months by two and a half fold		Not specified
rayyan-537617874	Forecasting paediatric malaria admissions on the Kenya Coast using rainfall.	2016	Karuri	10.3402/gha.v9.29876	Kenya	Kilifi	Kilifi	The goal of the study was to develop a model to reliably forecast incidences of paediatric malaria admissions to Kilifi District Hospital (KDH).	Forecast pediatric malaria admissions	Regional variation, high in Lake endemic region	children<15 years	retrospective review of data	malaria admission	Counts of monthly malaria paediatric admission, for children aged less than 15 years, with a primary admission of malaria confirmed with microscopy. The majority of paediatric malaria admissions (>90%) are aged less than 5 years. The data also contain overall counts of monthly non-malaria paediatric admissions (age 15 years and younger) from January 1990 to December 2011.	Monthly	Statistical	Time series	ARIMA	Yes	Rainfal	1 January 1998 to 31 May 2015	2011	12 months	Times seris	Need to establish an automated system	AIC, RESE,ACF	good predicictability	Not done	Not specified		Not specified
rayyan-537617551	Malaria Risk Stratification and Modeling the Effect of Rainfall on Malaria Incidence in Eritrea.	2019	Kifle	10.1155/2019/7314129	Eritrea			To construct a national malaria stratification map, develop prediction models and forecast monthly malaria incidences based on rainfall data	Malaria stratification and forecasting	Seasonal	all ages	retrospective data review	malaria incidence	Monthly malaria incidence data from 2012 to 2016	Monthly	Statistical	Time series	SARIMA	No	Rainfall	2012-2016	2017-2018	2 years	Times series	the predictions made were roughly similar with the observed cases except in the third-quarters of the fourth year and first-quarter of the fifth year.	R Squared, BIC	good predicictability	Not done	Not specified		Not specified
rayyan-537619863	Using remote sensing environmental data to forecast malaria incidence at a rural district hospital in Western Kenya.	2017	Sewe	10.1038/s41598-017-02560-z	Kenya	Siyaya	Siyaya	to develop and compare statistical models so as to forecast malaria admissions and assess the accuracy of these models at lead times from one to three months. Specifically, we will compare the performance of boosted and non boosted general additive models.	Compare models for forecasting admissions	Regional variation, high in Lake endemic region	all ages	retrospective data review	malaria admissions	Monthly admission data for children under five years with confirmed malaria at the Siaya district hospital in Western Kenya for the period 2003 to 2013	Monthly	Statistical	Regression	a general additive model (GAM) and GAMBOOST model	No	LSTs(Day and night) precipitation	2003-2014	2014	3 months	Times series	there were several interventions done during the data period	RMSE , MAE	good predicictability	Not done	Not specified		Not specified
	Spatio-temporal modelling of weekly malaria incidence in children under 5 for early epidemic detection in Mozambique	2018	Colborn	10.1038/s41598-018-27537-4	Mozambiqe	Multiple	Multiple	to predict areas that may experience increases in malaria transmission beyond expected levels, early enough so that prevention and response measures can be implemented prior to the onset of outbreaks	Predict increased malaria transmission	Endemic, year-round	Under 5	retrospective data review	malaria incidence	routine data from the NMCP	Weekly	Statistical	Geostatistical model	Spatial temporal model	Yes	Not included	2010-2017	8 weeks	8 weeks	Spatial trmporal model	model had good predictability within 4 weeks	RMSE	good predicictability within 4 weeks	Done	To quantify the likelihood of occurrence of an outbreak, we use exceedance probabilities (EPs) of relative risk	No	Not specified
rayyan-537617606	Spatiotemporal Bayesian Networks for Malaria Prediction: Case Study of Northern Thailand.	2016	Haddawy	10.3233/978-1-61499-678-1-773	Thailand	Tha Song Yang district	Tha Song Yang district	To model malaria incidence using Bayesian networks	Model incidence using Bayesian networks	Border areas, towards elimination	all ages	retrospective review of data	malaria case	Community reports, environmental data	Weekly	Machine Learning	Neural Networks	Bayesian networks	No	Environmental variables, time lagged effects	Not specified	not specified	Weekly	Based on Bayesian networks	Not reported	Not specified	High accuracy for short-term predictions	Not specified	Not specified	The study demonstrates the use of Bayesian networks to model malaria with weekly temporal resolution	Not specified
rayyan-537622170	Epidemiological forecasting models using ARIMA, SARIMA, and holt-winter multiplicative approach for Pakistan.	2023	Riaz	10.1155/2023/8907610	Pakistan	Ryk district	Ryk district	to model and forecast malaria using ARIMA models	Forecast malaria using ARIMA	Seasonal, unstable, intense in border regions	All ages	retrospective data review	malaria case	routine data from MOH		Statistical	Time series	ARIMA,SARIMA, Holt winter	No	Not included	2011-2022	2023	10 Months	time series	no environmental variables	RMSE, MAPE, MAE, R2 and AIC	good predicictability	Not done	Not specified	no	Not specified
rayyan-537617674	Predicting malaria cases using remotely sensed environmental variables in Nkomazi, South Africa.	2019	Adeola	10.4081/gh.2019.676	South Africa	Nkomazi	Nkomazi	Provide government with accurate and predictive tool	Provide government with predictive tool	Pre-elimination	All ages	retrospective data review	malaria case	Observed malaria cases from January 2013 to August 2017.	Monthly	Statistical	Time series	SARIMA,AR,Holt-winter model	No	Rainfal, NDVI,EVI,NDWI	Jan 2000 Nov 2015	2023	10 months	Times series	Rainfal, NDVI,EVI,NDWI	Adjusted R squared	good predicictability	Not done	Not specified		Not specified
rayyan-537620175	A Seasonal Autoregressive Integrated Moving Average (SARIMA) forecasting model to predict monthly malaria cases in KwaZulu-Natal, South Africa.	2018	Ebhuoma	10.7196/SAMJ.2018.v108i7.12885	South Africa	KwaZulu-Natal	KwaZulu-Natal	To develop a forecasting model to predict malaria cases in KZN using the Seasonal Autoregressive Integrated Moving Average (SARIMA) time series	Predict malaria cases using SARIMA	Pre-elimination	Patients visiting health facilities	retrospective review of dat	malaria case	Health facility data, satellite-derived rainfall, temperature, vegetation estimate	Weekly	Statistical	Time series	SARIMA	Yes	Rainfall, Tempereture, Wind Speed,Humidity	January 2005 - December 2014	January-Dec 2014	January 2005 - December 2014	Useful tool for modelling and forecasting monthly malaria cases in KZN		SMSE, Spearmans correlation		Not done			Not specified
rayyan-537622135	Malaria predictions based on seasonal climate forecasts in South Africa: a time series distributed lag nonlinear model.	2019	Yoonhee and Ratnam	https://doi.org/10.1038/s41598-019-53838-3	South Africa	Vhembe, Limpopo	Vhembe, Limpopo	To develop a weather-based malaria prediction model using seasonal climate forecasts	Weather-based malaria prediction model	Pre-elimination	all ages	retrospective review of data	malaria case	Malaria cases from 1998 to 2015 in Vhembe, Limpopo, South Africa		Statistical	Time series, non linear	Distributed lag nonlinear model	No	Temperature, precipitation	1998-2015	Up to 16 weeks	Weekly	Based on seasonal climate forecasts	Other weather parameters not included	specificity, sentitivity RSME	The model performed well for 1- and 2-week ahead forecasts with correlation coefficient r > 0.8	Not done	Not specified		Not specified
rayyan-537617562	LSTM based prediction of malaria abundances using big data.	2020	Santosh	10.1016/j.compbiomed.2020.103859	India	Telengana	Telengana	to predict malaria abundances in the state of Telangana	Predict malaria abundances	Perennial	all ages	retrospective review of data	Malaria case	Monthly average number of positive cases, cases without symptoms, average age, male, and female from January 1995 to December 2018.		Machine Learning	Neural Networks	long short-term memory sequence-to-sequence (LSTMSeq2Seq) deep neural network model	No	Temperature, rainfal, age, sex,vegitation index	January 1995 to December 2018.	12 months	12	Machine learning	need to include other data like drug resistance	accuaracy, sensitivity, sensitivity, precision	good predicictability	Not done	Not specified	NO	Not specified
rayyan-537617593	Fuzzy association rule mining and classification for the prediction of malaria in South Korea.	2015	Buczak	10.1186/s12911-015-0170-6	South Korea	Regions near the border with North Korea	Regions near the border with North Korea	To predict malaria outbreaks using fuzzy association rule mining	Predict outbreaks using fuzzy logic	Low risk	under 5 children	retrospective review of data	malaria case	Malaria weekly data were obtained from the Korea Centers for Disease Control and Prevention website for the period from 2004–2013.		Machine Learning	Rule based	Fuzzy association rule mining classifier	No	Rainfal, Tempereture , social data, intervention data	2004–2013	8 weeks	1 year	Based on extracted relationships from various data	Not reported	model PPV and Sensitivity are 0.842 and 0.681, respectively	good predicictability	Not specified	Not specified		Not specified
rayyan-537620421	Statistical Methods for Predicting Malaria Incidences Using Data from Sudan.	2017	Hussien	10.1155/2017/4205957	Sudan	Five states	Gadaref, Gazira, North Kordofan, Northern, Khartoum	To develop time series models to predict future malaria incidences	Develop time series prediction models	Seasonal, unstable	all ages	retrospective review of data	Malaria case	Monthly incidence data- routine		Statistical	Time series	ARIMA, Exponential Smoothing, Transformation Model, Moving Average	No	None used	2009-2013	4 years	4 years	Based on statistical methods	need to include environmental variables	AIC,MAE	ransformation method performed better for most states, moving average for Khartoum	Not done	Not specified		Not specified
rayyan-537617567	Predicting malaria outbreaks from sea surface temperature variability up to 9 months ahead in Limpopo, South Africa, using machine learning.	2022	Martineau	10.3389/fpubh.2022.962377	South Africa	Limpopo	Limpopo	To predict malaria outbreaks using sea surface temperature variability	Predict outbreaks using sea temperature	Pre-elimination	all ages	retrospective review of data	malaria case	Monthly malaria case count data provided from 1998-2020 by the Malaria Institute in Tzaneen, South Africa.		Machine Learning	Rule based	Machine learning classification models	No	Sea surface temperature over the Pacific and Indian Oceans	1998–2020	Up to 9 months	12 months	Based on sea surface temperature variability	Not reported	accuracy, specificity, sensitivity, precison	~80% accuracy for up to three seasons (9 months) ahead	Not specified	Not specified	The study extends the effective prediction lead time and uses machine learning for cost-effective predictions	Not specified
rayyan-537617787	Forecasting malaria in a highly endemic country using environmental and clinical predictors.	2015	Zinszer	10.1186/s12936-015-0758-4	Uganda	Various health facilities	Various health facilities	To determine the relevance of environmental and clinical predictors of malari	Assess predictors of malaria	Stable, perennial in 95% of the country	Patients visiting health facilities	retrospective review of data	Malaria case	Health facility data, satellite-derived rainfall, temperature, vegetation estimates	Weekly	Statistical	Time series	ARIMAX	Yes	RainfClinical data (e.g., drug treatment), environmental data (rainfall, temperature, vegetation)	2006-2013	not specified			Models not bult to explain causal relationships	Not specified	good predicictability	Not done	Not specified		Not specified
rayyan-537621646	Developing a community-centred malaria early warning system based on indigenous knowledge: Gwanda District, Zimbabwe.	2016	Macherera	10.4102/jamba.v8i1.289	Zimbambwe	Gwanda District	Gwanda District	To integrate indigenous knowledge systems on malaria into the malaria control programme	Integrate indigenous knowledge	Spatially heterogeneous, high-risk zones in northwest to southeast borders	Under 5	retrospective review of data	Malaria case	Community reports, indigenous environmental indicators	local	Indeginous Knowledge	Community EWS	Not specified	No	Insects, plant phenology, animals, weather, cosmological indicators	2010-2017	not specified	Not specified	Based on indigenous knowledge	Not reported	Not specifed	good predicictability	Done	Exeedance probabilities		Yes, in two wards using the ward health team
	Prediction of malaria using deep learning models: A case study on city clusters in the state of Amazonas, Brazil, from 2003 to 2018.	2022	Barboza	10.1590/0037-8682-0420-2021	Brazil	Amazonas	Amazonas	we evaluated Deep Learning models to predict the occurrence of malaria in the state of Amazonas, Brazil.	Evaluate DL models for prediction	Seasonal	all ages	retrospective data review	Malaria case	Sistema de Informação de Vigilância Epidemiológica de Malária	Monthly	Machine Learning	Neural Networks	long short-term memory (LSTM), gated recurrent unit (GRU), and random forest models	No	Not included	2003-2018	2003-2018	2003-2018	deep learning model	Not reported	Not specifed	good predicictability	Not done	Not specified	no	Not specified
